# Supplementary material for: Functional Changes of T-Cell Subsets with Age and CMV Infection
Source: Int J Mol Sci. 2021 Sep 15;22(18):9973. doi: 10.3390/ijms22189973 (PMC8465008; doi:10.3390/ijms22189973)
Supplement: Supplementary file 1 [file ijms-22-09973-s001.zip]

Archive with 1 entries (1 files):
- ijms-1328844-supplementary.pdf
